# Supplementary material for: Engineered Expression of Vip3A in Green Tissues as a Feasible Approach for the Control of Insect Pests in Maize
Source: Insects. 2023 Oct 6;14(10):803. doi: 10.3390/insects14100803 (PMC10607264; doi:10.3390/insects14100803)
Supplement: Supplementary file 1 [file insects-14-00803-s001.zip]

Archive with 1 entries (1 files):
- insects-2602021-supplementary.pdf
